# Supplementary material for: Dietary Aluminum Exposure Is More Closely Linked to Antioxidant Dynamics than to Body Mass Index
Source: Toxics. 2025 Jul 9;13(7):578. doi: 10.3390/toxics13070578 (PMC12300108; doi:10.3390/toxics13070578)
Supplement: Supplementary file 1 [file toxics-13-00578-s001.zip]

Archive with 3 entries (2 files):
- supplementary files/
- supplementary files/Supp Figure 1.png
- supplementary files/Supp Figure 2.png
